# Supplementary material for: Molecular and genetic analysis of defensive responses of Brassica juncea – B. fruticulosa introgression lines to Sclerotinia infection
Source: Sci Rep. 2019 Nov 19;9:17089. doi: 10.1038/s41598-019-53444-3 (PMC6864084; doi:10.1038/s41598-019-53444-3)
Supplement: Supplementary file 2 — Supplementary Table S1. [file 41598_2019_53444_MOESM2_ESM.xlsx]

## Sheet: Sheet1
	Molecular and genetic analysis of defensive responses of Brassica juncea – B. fruticulosa introgression lines to Sclerotinia infection
	Chhaya Atri1, Javed Akhatar1, Mehak Gupta1, Neha Gupta1, Anna Goyal1, Kusum Rana1, Rimaljeet Kaur1, Meenakshi Mittal1, Anju Sharma1, Mohini Prabha Singh1, Prabhjodh S. Sandhu1, DBT Centre of Excellence on Brassicas, Department of Plant Breeding and Genetics, Punjab Agricultural University, Ludhiana -141004, Punjab, India; Martin J. Barbetti2 School of Agriculture and Environment and the UWA Insti…
	*Corresponding author: S. S. Banga; E-mail address: nppbg@pau.edu
	Supplementary Table S1. Validation of SNPs markers for stem lesion length in Brassica juncea – B. fruticulosa introgression lines as well as in re-sequencing (21x) breeding lines.
	Chr	SNP_ID	Position	Reference Allele	Alternate Allele	Susceptible genotypes						Resistant genotypes
						B. juncea			Introgression Lines			Resistant Donor	Introgression Lines				Breeding Lines
						RLC1	NAJR-102B-R2	DT-1	IL-33	IL-42	IL-297	B. fruticulosa	IL-43	IL-208	IL-215	IL-277	ADJR_8-BLUE	ADJR_8-WHITE	ADR-16-BLACK	ADV_6-RED	APH64
	A01	A01_11942966	11942966	T	C	T	C	+	T	C	T	T	C	T	C	T	C	T	T	C	T
		A01_11943121	11943121	G	A	G	A	+	G	A	G	G	A	G	A	G	G	G	G	+	G
		A01_11944271	11944271	A	G	A	G	+	A	G	A	A	A	A	G	A	A	A	+	+	A
		A01_11944321	11944321	T	A	T	A	+	T	A	T	T	T	T	A	T	T	T	+	+	T
		A01_11944366	11944366	G	T	G	T	+	G	T	G	G	G	G	T	G	G	G	+	+	G
		A01_11944403	11944403	A	G	A	G	+	A	G	A	A	A	A	G	A	A	A	+	+	A
		A01_15152306	15152306	G	C	G	C	+	G	G	G	G	G	G	C	G	+	+	+	+	+
		A01_23456622	23456622	C	T	T	C	C	T	C	T	T	T	T	C	C	T	T	+	+	+
		A01_23456688	23456688	C	T	T	C	C	T	C	T	T	T	T	C	C	T	T	T	+	+
		A01_23456778	23456778	C	T	T	C	C	T	C	T	T	T	T	C	C	T	T	T	+	+
		A01_23456803	23456803	G	C	C	G	G	C	G	C	C	C	C	G	G	C	C	+	+	+
		A01_23456875	23456875	G	A	A	G	G	A	G	A	A	A	A	G	G	A	A	A	+	+
	A03	A03_7541673	7541673	C	G	G	C	G	C	G	C	C	C	G	C	C	C	C	C	C	C
	A04	A04_19791995	19791995	T	C	T	T	+	T	T	C	T	T	C	C	T	C	T	T	T	C
		A04_19792025	19792025	C	A	C	C	+	C	C	A	C	C	A	A	C	A	C	C	C	A
		A04_19792031	19792031	A	T	A	A	+	A	A	T	A	A	T	T	A	T	A	A	A	T
		A04_19792043	19792043	C	A	C	C	+	C	C	A	C	C	A	A	C	A	C	C	C	A
		A04_19792069	19792069	C	G	C	C	+	C	C	G	C	C	G	G	C	G	C	C	C	G
		A04_19792114	19792114	A	C	A	A	+	A	A	C	A	A	C	C	A	C	A	A	A	C
	A05	A05_2460823	2460823	A	G	G	A	A	G	G	G	A	A	A	A	A	A	A	A	A	A
		A05_2460826	2460826	C	G	G	C	C	G	G	G	C	C	C	C	C	C	C	C	C	C
		A05_2460835	2460835	T	A	A	T	T	A	A	A	T	T	T	T	T	T	T	T	+	T
		A05_2460841	2460841	G	A	A	G	G	A	A	A	G	G	G	G	G	G	G	G	G	G
		A05_2461061	2461061	G	T	T	G	G	T	T	T	G	G	G	G	G	G	G	+	G	G
		A05_3029963	3029963	C	T	T	C	C	T	T	T	C	C	C	C	C	C	C	+	C	+
		A05_3030109	3030109	T	C	C	T	T	C	C	C	T	T	T	T	T	T	T	T	T	+
		A05_3031956	3031956	G	A	A	G	G	A	A	A	G	G	G	G	G	G	G	+	G	+
		A05_3049954	3049954	A	G	G	A	A	G	G	G	A	A	A	A	A	A	A	+	A	+
		A05_3050015	3050015	A	T	T	A	A	T	T	T	A	A	A	A	A	A	A	+	A	A
		A05_3050242	3050242	A	G	G	A	A	G	G	G	A	A	A	A	A	A	A	+	A	+
		A05_3050244	3050244	G	A	A	G	G	A	A	A	G	G	G	G	G	G	G	+	G	+
		A05_3320578	3320578	A	G	G	A	A	G	G	G	A	A	A	A	A	A	A	A	A	+
		A05_3320584	3320584	G	C	C	G	G	C	C	C	G	G	G	G	G	G	G	G	G	+
		A05_3320629	3320629	G	A	A	G	G	A	A	A	G	G	G	G	G	G	G	G	G	+
	A08	A08_3147142	3147142	C	T	C	T	T	C	C	C	C	C	C	T	T	+	C	+	+	T
	A09	A09_18223345	18223345	T	G	T	T	T	T	T	T	T	T	T	G	G	T	T	T	T	T
		A09_18223348	18223348	C	A	C	C	C	C	C	C	C	C	C	A	A	C	C	C	C	C
		A09_18223407	18223407	T	C	T	T	T	T	T	T	T	T	T	C	C	+	+	T	T	+
	B05	B05_13723719	13723719	G	A	G	G	G	G	G	G	G	A	A	G	G	G	G	+	G	A
	“+” indicates SNPs in heterozygous state.
